# Supplementary material for: A protein-centric approach for the identification of folate enzymes from the malarial parasite, Plasmodium falciparum, using OFFGEL™ solution-based isoelectric focussing and mass spectrometry
Source: Malar J. 2010 Oct 18;9:286. doi: 10.1186/1475-2875-9-286 (PMC2967559; doi:10.1186/1475-2875-9-286)
Supplement: Additional file 1 — Details of 91 P. falciparum proteins identified in this study. Names, properties and locations in which each of the 91 proteins identified in this study were found. [file 1475-2875-9-286-S1.XLS]

## Sheet: Sheet1
PlasmoDB GeneID	Annotation	Protein description	Molecular weight	Theoretical isoelectrical point	Fraction 5 mascot score	Fraction 5 sequence coverage	Fraction 6 mascot score	fraction 6 sequence coverage	Fraction 7 mascot score	Fraction 7 sequence coverage	Fraction 8 mascot score	Fraction 8 sequence coverage	Fraction 9 mascot score	Fraction 9 sequence coverage
PF13_0240	TCA cycle	isocitrate dehydrogenase (NADP), mitochondrial precursor	53560	8.76									151	20
PF10_0079	Catabolism of proteins	26S proteasome regulatory subunit 4, putative	49807	7.03									56	28
MAL8P1.143	Catabolism of proteins	proteasome beta-subunit	30852	6			129	15
PF14_0518	Pentose phosphate cycle	6-phosphogluconate dehydrogenase, decarboxylating, putative	52960	6.58									200	28
PFF0530w	Pentose phosphate cycle	transketolase	75767	6.5					1144	36	824	37
PF08_0131	Cell redox homeostasis	1-cys peroxiredoxin	25148	6.31					55	15
PF14_0190	Cell redox homeostasis	glutathione reductase	56457	8									610	44
PF14_0440	Haemoglobin digestion	M17 leucyl aminopeptidase	67778	8.78	1096	28
PFI1570c	Haemoglobin digestion	M18 aspartyl aminopeptidase	65594	6.6			3617	24			705	26
MAL13P1.56	Haemoglobin digestion	m1-family aminopeptidase	125983	7.3			2045	36	3261	36	641	24
PF14_0517	Haemoglobin digestion	peptidase, putative	88447	6.36	783	24	2272	34	605	15	172	18
PFB0640c	Transport	sec31p putative	166604	6.5	101	7
PF11_0467	Transport	dynamin-like protein	96313	8.29	259	23
PF11_0182	Transport	GTP-binding nuclear protein ran/tc4	24860	7.72							56	17	123	49
PFD0305c	Transport	vacuolar ATP synthase subunit b	55753	5.46	46	17
PF13_0067	Transport	vacuolar ATP synthase, catalytic subunit a	68532	5.51	70	24
PFL1070c	Transport	endoplasmin homolog precursor, putative	94959	5.28	69	9					81	7
PFL1110c	Unknown	CAMP-dependent protein kinase regulatory subunit, putative	50801	7.05	122	13							88	21
PFL1270w	Unknown	cof-like hydrolase, had-superfamily, subfamily iib	33247	6.72							95	18
MAL13P1.236	Unknown	conserved Plasmodium protein, unknown function	42133	7.14							229	11	733	32
PF14_0258	Unknown	conserved protein, unknown function	32986	4.27			116	15
PF10_0327	Unknown	haloacid dehalogenase-like hydrolase, putative	32821	5.62	518	9
PF13_0240	Unknown	kelch protein, putative	83613	5.67	140	9
PFI1475w	Unknown	merozoite surface protein 1 precursor	196745	6.11							57	3
PF13_0011	Unknown	plasmodium falciparum gamete antigen 27/25	25988	6.4					585	24
PFL2060c	Unknown	rabGDI protein	52306	6.57									109	22
PFI0755c	Glycolysis	6-phosphofructokinase, putative	159351	6.32			176	5	1053	25	745	18
PF10_0155	Glycolysis	enolase	48647	6.21	712	33	9178	46	1884	26	1080	17	2091	64
PF14_0424	Glycolysis	fructose-bisphosphate aldolase	40080	8.33							125	12	5452	56
PF14_0341	Glycolysis	glucose-6-phosphate isomerase	67325	6.78					127	14	2285	50	566	44
PF14_0597	Glycolysis	glyceraldehyde-3-phosphate dehydrogenase	36612	7.59							215	20	5687	50
PFF1155w	Glycolysis	hexokinase	55226	6.72			1042	35	685	18	67	15	162	23
PF13_0140	Glycolysis	L-lactate dehydrogenase	34086	7.12							1342	37	5427	61
PFI1105w	Glycolysis	phosphoglycerate kinase	45398	7.63					95	15	2153	17	12705	79
PFF1300w	Glycolysis	pyruvate kinase	55625	7.5					210	31	2900	33	10694	60
PF13_0304	Translation initiation	elongation factor-1 alpha	48928	9.12					128	24	346	17	1971	43
PF07_0022	Translation initiation	DNA replication licensing factor mcm7 homologue, putative	95090	5.99							59	15
PF14_0102	Translation initiation	eukaryotic translation initiation factor 2 gamma subunit, putative	51212	8.15									491	42
PFL1170w	Translation initiation	polyadenylate-binding protein, putative	97169	8.96	157	17			895	20	738	20
PFF0345w	Translation initiation	translation initiation factor IF-2, putative	112288	8.16							154	13
PFE0585c	Protein biosynthesis	myo-inositol 1-phosphate synthase, putative	69069	7.11					86	15	3716	47
PFC0395w	Protein biosynthesis	asparagine synthetase, putative	69820	6.84							784	29
PFA0145c	Protein biosynthesis	aspartyl-tRNA synthetase, putative	73403	8.39			64	10	91	8
PFL0670c	Protein biosynthesis	bifunctional aminoacyl-tRNA synthetase, putative	86592	7.18									1337	34
PF13_0212	Protein biosynthesis	elongation factor 1-gamma, putative	47747	7.08									73	30
PF14_0486	Protein biosynthesis	elongation factor 2	93462	6.36					608	23	737	19	579	24
PF08_0133	Protein biosynthesis	glutamate dehydrogenase, putative	160324	6.3			337	5
PFI1110w	Protein biosynthesis	glutamine synthetase, putative	63190	6.13			80	4	487	33
PF13_0263	Protein biosynthesis	lysine - tRNA ligase	67548	7.02			1954	33
PF14_0163	Protein biosynthesis	NADP-specific glutamate dehydrogenase	52513	7.48							181	10	670	35
PF11_0053	Protein biosynthesis	phenylalanyl-tRNA synthetase beta chain, putative	72455	5.56	55	4
PFI0950w	Protein biosynthesis	protein disulfide isomerase	60962	5.71	329	32
PF07_0073	Protein biosynthesis	seryl-tRNA synthetase, putative	62414	6.54					671	32	732	25
MAL8P1.123	Protein biosynthesis	tyrosyl-tRNA synthetase, putative	43425	7.46									222	23
PFF0435w	Protein biosynthesis	ornithine aminotransferase	46025	6.47			902	17	2148	27	639	14	355	36
PFI1090w	Protein biosynthesis	S-adenosylmethionine synthetase	44816	6.28			2219	19	2652	23	575	15	280	22
PFB0445c	Protein biosynthesis	DEAD box helicase, UAP56	52191	5.68	2546	57			118	9
PF13_0234	Protein biosynthesis	phosphoenolpyruvate carboxykinase	66166	6.01			138	10	76	10
PFF1335c	Protein biosynthesis	4-methyl-5(B-hydroxyethyl)-thiazol monophosphate biosynthesis enzyme	20280	6.95					110	16	169	16
PF07_0032	Protein folding	Cg4 protein	99902	5.54							170	10
PFF0430w	Protein folding	chaperone, putative	61494	6.51			111	11	1704	44	478	16	79	15
PF10_0154	Protein folding	heat shock protein 60	62512	6.71	1321	52	331	28
PFE1370w	Protein folding	hsp70 interacting protein, putative	51092	4.67			114	6	241	9	67	11
PF14_0324	Protein folding	Hsp70/Hsp90 organizing protein, putative	66015	6.63					707	31	1584	41	591	41
PFC0900w	Protein folding	T-complex protein 1 epsilon subunit, putative	59138	5.71	1437	45					519	28
PFL1425w	Protein folding	t-complex protein 1, gamma subunit, putative	60624	6.71					674	28			278	31
PF11_0331	Protein folding	TCP-1/cpn60 chaperonin family	60223	90			394	19	756	26
MAL13P1.283	Protein folding	TCP-1/cpn60 chaperonin family, putative	57941	6.44	155	15	1371	34	607	37
MAL13P1.281	Protein folding	TCP-1/cpn60 chaperonin family, putative	57941	6.44									66	36
PF11_0353	Protein folding	heat shock protein hsp70 homologue	73252	6.51	1495	43
PF08_0056	Protein folding	heat shock 70 kDa protein	73868	5.51	4214	48
PFI0875w	Protein folding	Heat shock protein 70 (HSP70) homologue	72343	5.18					195	14	281	20
PF07_0028	Protein folding	heat shock protein 86	86512	4.94							144	16
MAL13P1.216	Protein folding	phosphoethanolamine N-methyltransferase	31024	5.43	164	13	66	12
MAL7P1.227	Protein folding	Heat Shock 70 KDa Protein, (HSP70)	73297	5.55							89	6
PFI1170c	Redox regulation	thioredoxin reductase	68654	8.81									397	28
PF14_0352	Redox regulation	ribonucleoside-diphosphate reductase, large subunit	96842	6.81					97	7
PFE1050w	Redox regulation	adenosylhomocysteinase(S-adenosyl-L-homocystein e hydrolase)	53804	5.64	766	29	275	9	82	9
MAL7P1.121	Redox regulation	conserved GTP-binding protein, putative	45135	6.88							350	7	2587	47
PF07_0083	Redox regulation	ferrodoxin reductase-like protein	72675	8.91									96	16
PF08_0019	Redox regulation	receptor for activated C kinase homolog, PfRACK	35664	6.24					398	21
PF14_0259	Purine, pyrimidine and folate metabolism	proliferation-associated protein 2g4, putative	42614	7.92									442	33
PFF1025c	Purine, pyrimidine and folate metabolism	pyridoxine/pyridoxal 5-phosphate biosynthesis enzyme	32992	6.76					179	19
PFD0830w	Purine, pyrimidine and folate metabolism	dihydrofolate reductase-thymidylate synthase	72660	6.86							81	5
PF08_0095	Purine, pyrimidine and folate metabolism	6-hydroxymethyldihydropterin pyrophosphokinase-dihydropteroate synthetase	83321	6.73					80	6	89	25
PFL1720w	Purine, pyrimidine and folate metabolism	serine hydroxymethyltransferase	49749	8.29									768	28
PF13_0285	Purine, pyrimidine and folate metabolism	adenylosuccinate synthetase	50033	7.54									1179	35
PF10_0124	Purine, pyrimidine and folate metabolism	GMP synthetase	63891	6.03	632	34	1061	29
PF10_0120	Purine, pyrimidine and folate metabolism	hypoxanthine phosphoribosyltransferase	26346	7.59							151	14	938	36
PFI1020c	Purine, pyrimidine and folate metabolism	inosine-5'-monophosphate dehydrogenase	56115	7.99									561	46
PFE0660c	Purine, pyrimidine and folate metabolism	purine nucleotide phosphorylase, putative	26841	6.07			1122	6
